# Supplementary material for: Isokinetic Strength Recovery and Fear of Re-Injury After ACL Reconstruction in Male Soccer Players: A Retrospective Cohort Study
Source: J Clin Med. 2026 Feb 4;15(3):1243. doi: 10.3390/jcm15031243 (PMC12898807; doi:10.3390/jcm15031243)
Supplement: Supplementary file 1 [file jcm-15-01243-s001.zip › Table S1.xlsx]

## Sheet: Foglio1
		Lesion		Surgery				PRE 90°/S	Operated Limb (Nm)		Not operated Limb(Nm)		PRE 180°/S	Operated Limb (Nm)		Not operated Limb (Nm)			90°/s			180°/s						90°/S			180°/S			TSK		Rank TSK		RANGO MEDIA POST 90°S			RANGO MEDIA POST 180°/S				Pearson's Correlation
									PT Q	PT H	PT Q	PT H		PT Q	PT H	PT Q	PT H		Lsi pre 90°/s Q	Lsi pre 90°/s H		Lsi pre 180°/s Q	Lsi pre 180°/s H		Means pre 90°/s e 180°/s Q	Means pre 90°/s e 180°/s H		H/Q OP	H/Q NO OP		H/Q OP	H/Q NO OP
Name	Surname	Date	Limb	Surgeon	Date	Type	Time lesion - surgery (months)		189	173	223	165		139	131	149	106		84.7534	104.848		93.2886	123.585		89.021	114.217		91.5344	73.991		94.2446	71.1409						LSI Q	LSI H		LSI Q	LSI H			LSI Q 90°/S	LSI H 90°/S		LSI Q 180°/S	LSI H 180°/S
-	-	2020-10-12	S	F. Merlo	2021-04-16	BTPB	6.11038		182	143	227	147		135	104	126	92		80.1762	97.2789		107.143	113.043		93.6595	105.161		78.5714	64.7577		77.037	73.0159		32		14		11	10		6	7			0.342034	0.0944236		0.0493034	-0.0892819
-	-	2021-08-05	D	F.Merlo	2021-09-17	BTPB	1.41261		166	114	163	101		128	100	109	90		101.84	112.871		117.431	111.111		109.636	111.991		68.6747	61.9632		78.125	82.5688		29		7		2	53		10	40
-	-	2021-04-16	S	F. Merlo	2021-04-21	BTPB	0.164258		168	138	175	185		111	127	131	164		96	74.5946		84.7328	77.439		90.3664	76.0168		82.1429	105.714		114.414	125.191		36		25.5		51	14		56	28
-	-	2021-04-08	D	F. Merlo	2021-09-10	BPTB	5.09198		182	149	187	142		131	127	137	129		97.3262	104.93		95.6204	98.4496		96.4733	101.69		81.8681	75.9358		96.9466	94.1606		38		30		30	36		45	60
-	-	2021-06-10	S	F. Merlo	2021-09-02	BPTB	2.75953		152	127	203	144		123	107	140	132		74.8768	88.1944		87.8571	81.0606		81.367	84.6275		83.5526	70.936		86.9919	94.2857		35		21.5		50	49		31	16
-	-	2021-07-13	S	F. Merlo	2021-10-15	BPTB	3.08804		176	143	148	133		153	135	142	139		118.919	107.519		107.746	97.1223		113.333	102.321		81.25	89.8649		88.2353	97.8873		30		10.5		19	47		3	39
-	-	2021-09-19	D	F.Merlo	2021-11-20	BPTB	2.03679		165	130	186	185		118	94	111	125		88.7097	70.2703		106.306	75.2		97.508	72.7351		78.7879	99.4624		79.661	112.613		42		44.5		10	24		17	45
-	-	2021-05-01	D	F.Merlo	2021-11-12	BPTB	6.40604		179	150	184	144		130	115	124	120		97.2826	104.167		104.839	95.8333		101.061	100		83.7989	78.2609		88.4615	96.7742		43		49.5		41	1		42	19
-	-	2021-09-26	D	F.Merlo	2022-01-14	BPTB	3.61367		171	158	183	172		126	131	131	136		93.4426	91.8605		96.1832	96.3235		94.8129	94.092		92.3977	93.9891		103.968	103.817		42		44.5		31	55		48	32
-	-	2019-11-12	D	F.Merlo	2024-12-03	BPTB	60.7096		181	154	187	160		119	117	108	119		96.7914	96.25		110.185	98.3193		103.488	97.2847		85.0829	85.5615		98.3193	110.185		38		30		5	43		4	46
-	-	2021-10-15	S	F.Merlo	2022-02-11	BPTB	3.90933		252	166	271	163		162	120	192	130		92.9889	101.84		84.375	92.3077		88.682	97.0741		65.873	60.1476		74.0741	67.7083		28		4		21	5		30	25
-	-	2021-11-07	D	F.Merlo	2022-03-18	BPTB	4.30355		137	88	150	126		100	43	99	44		91.3333	69.8413		101.01	97.7273		96.1717	83.7843		64.2336	84		43	44.4444		40		37		57	57		60	56
-	-	2021-09-01	D	F.Merlo	2022-02-13	BPTB	5.4205		174	152	213	144		139	128	145	116		81.6901	105.556		95.8621	110.345		88.7761	107.95		87.3563	67.6056		92.0863	80		34		17.5		6	34.5		2	36
-	-	2019-09-07	S	F.Merlo	2024-03-03	BPTB	53.8436		114	153	198	115		67	109	136	115		57.5758	133.043		49.2647	94.7826		53.4202	113.913		134.211	58.0808		162.687	84.5588		40		37		59	45		59	21
-	-	2021-10-17	D	F.Merlo	2022-02-18	BPTB	4.07359		177	146	200	154		127	120	130	122		88.5	94.8052		97.6923	98.3607		93.0962	96.5829		82.4859	77		94.4882	93.8462		36		25.5		13	3		25	33
-	-	2021-11-07	S	F.Merlo	2022-02-04	BPTB	2.92378		174	174	205	170		136	137	132	137		84.878	102.353		103.03	100		93.9542	101.176		100	82.9268		100.735	103.788		38		30		4	37		22	44
-	-	2021-10-10	S	F.Merlo	2022-02-04	BPTB	3.84363		142	118	152	122		109	100	123	106		93.4211	96.7213		88.6179	94.3396		91.0195	95.5305		83.0986	80.2632		91.7431	86.1789		29		7		7	40		20	17
-	-	2021-04-11	D	F.Merlo	2021-11-26	BPTB	7.523		168	121	204	145		127	122	134	110		82.3529	83.4483		94.7761	110.909		88.5645	97.1787		72.0238	71.0784		96.063	82.0896		42		44.5		36	39		38	49
-	-	2021-10-09	S	F.Merlo	2022-02-01	BPTB	3.77792		221	188	215	186		164	146	157	145		102.791	101.075		104.459	100.69		103.625	100.882		85.0679	86.5116		89.0244	92.3567		39		34		20	6		5	2
-	-	2021-10-23	D	F. Merlo	2022-03-11	BPTB	4.56636		141	140	176	139		116	120	109	100		80.1136	100.719		106.422	120		93.2678	110.36		99.2908	78.9773		103.448	91.7431		48		59		55	60		53	41
-	-	2022-05-19	D	F. Merlo	2022-07-15	BPTB	1.87254		205	167	169	147		144	126	131	118		121.302	113.605		109.924	106.78		115.613	110.193		81.4634	86.9822		87.5	90.0763		45		54.5		27	52		7	29
-	-	2021-10-03	S	F.Merlo	2022-06-17	BPTB	8.44284		184	135	165	130		136	106	140	111		111.515	103.846		97.1429	95.4955		104.329	99.6708		73.3696	78.7879		77.9412	79.2857		30		10.5		32	19		46	59
-	-	2022-02-20	S	F.Merlo	2022-06-17	BPTB	3.84363		149	174	180	139		123	146	117	117		82.7778	125.18		105.128	124.786		93.953	124.983		116.779	77.2222		118.699	100		26		1		3	9		1	11
-	-	2022-05-05	S	F.Merlo	2022-07-01	BPTB	1.87254		122	111	124	102		76	67	63	64		98.3871	108.824		120.635	104.688		109.511	106.756		90.9836	82.2581		88.1579	101.587		28		4		9	29		28	42
-	-	2022-05-06	S	F.Merlo	2022-05-15	BPTB	0.295664		171	111	171	124		105	98	111	94		100	89.5161		94.5946	104.255		97.2973	96.8857		64.9123	72.5146		93.3333	84.6847		29		7		34	50		40	38
-	-	2021-11-06	D	F.Merlo	2022-06-24	BPTB	7.55585		203	171	226	169		155	156	165	150		89.823	101.183		93.9394	104		91.8812	102.592		84.2365	74.7788		100.645	90.9091		35		21.5		1	4		26	3
-	-	2022-03-11	D	F.Merlo	2022-09-23	BPTB	6.4389		221	169	213	160		131	135	153	143		103.756	105.625		85.6209	94.4056		94.6884	100.015		76.4706	75.1174		103.053	93.4641		43		49.5		53	29		43	30
-	-	2022-02-12	D	F.Merlo	2022-09-09	BPTB	6.86597		98	82	108	91		141	90	143	106		90.7407	90.1099		98.6014	84.9057		94.6711	87.5078		83.6735	84.2593		63.8298	74.1259		42		44.5		23	16		11	13
-	-	2022-04-11	S	F.Merlo	2022-09-30	BPTB	5.65046		177	156	199	159		136	138	136	123		88.9447	98.1132		100	112.195		94.4724	105.154		88.1356	79.8995		101.471	90.4412		37		27		38	18		12	14
-	-	2022-02-13	S	F.Merlo	2022-05-12	BTPTB	2.89093		175	167	202	146		136	124	139	115		86.6337	114.384		97.8417	107.826		92.2377	111.105		95.4286	72.2772		91.1765	82.7338		45		54.5		29	15		8	10
-	-	2022-04-10	D	F.Merlo	2022-10-07	BPTB	5.91327		184	156	173	129		125	123	142	125		106.358	120.93		88.0282	98.4		97.1933	109.665		84.7826	74.5665		98.4	88.0282		47		58		35	33		13	47
-	-	2022-03-06	S	F.Merlo	2022-09-09	BPTB	6.14323		154	132	157	131		119	105	107	94		98.0892	100.763		111.215	111.702		104.652	106.233		85.7143	83.4395		88.2353	87.8505		44		52.5		24	27		21	34
-	-	2021-12-15	D	F.Merlo	2022-07-13	BPTB	6.89882		303	183	330	229		221	167	260	173		91.8182	79.9127		85	96.5318		88.4091	88.2222		60.396	69.3939		75.5656	66.5385		28		4		43	46		57	58
-	-	2022-02-18	D	F.Merlo	2022-09-02	BPTB	6.4389		227	153	206	154		148	119	153	120		110.194	99.3506		96.732	99.1667		103.463	99.2587		67.4009	74.7573		80.4054	78.4314		42		44.5		33	48		16	57
-	-	2022-03-20	D	F.Merlo	2022-11-23	BPTB	8.14717		222	156	270	162		182	148	206	139		82.2222	96.2963		88.3495	106.475		85.2859	101.386		70.2703	60		81.3187	67.4757		38		30		42	25		36	31
-	-	2020-08-06	D	F.Merlo	2024-10-14	BPTB	50.2628		180	146	175	128		120	101	129	95		102.857	114.062		93.0233	106.316		97.9402	110.189		81.1111	73.1429		84.1667	73.6434		35		21.5		28	26		14	53
-	-	2020-10-15	D	F. Merlo	2021-02-12	BTPB	3.94218		193	166	223	177		161	135	167	128		86.5471	93.7853		96.4072	105.469		91.4771	99.627		86.0104	79.3722		83.8509	76.6467		43		49.5		58	59		44	54
-	-	2020-09-27	D	F. Merlo	2021-04-16	BTPB	6.60315		126	131	138	117		99	116	109	103		91.3043	111.966		90.8257	112.621		91.065	112.294		103.968	84.7826		117.172	94.4954		35		21.5		22	31		18	51
-	-	2020-11-21	S	F. Merlo	2021-10-09	BTPB	10.5782		174	127	225	141		115	89	175	125		77.3333	90.0709		65.7143	71.2		71.5238	80.6355		72.9885	62.6667		77.3913	71.4286		46		56.5		47	20		32	5.5
-	-	2020-11-06	S	F. Merlo	2020-12-12	BTPB	1.18265		178	128	160	137		142	103	127	112		111.25	93.4307		111.811	91.9643		111.531	92.6975		71.9101	85.625		72.5352	88.189		35		21.5		18	2		27	5.5
-	-	2020-07-04	D	F. Merlo	2020-10-24	BTPB	3.67937		229	136	240	166		167	112	188	132		95.4167	81.9277		88.8298	84.8485		92.1232	83.3881		59.3886	69.1667		67.0659	70.2128		35		21.5		25	21		54	9
-	-	2020-05-12	D	F. Merlo	2020-10-24	BTPB	5.4205		127	88	110	77		92	69	87	60		115.455	114.286		105.747	115		110.601	114.643		69.2913	70		75	68.9655		39		34		14	12		23	20
-	-	2020-01-28	D	F. Merlo	2020-02-27	BTPB	0.985545		133	105	129	120		94	89	104	102		103.101	87.5		90.3846	87.2549		96.7427	87.3775		78.9474	93.0233		94.6809	98.0769		34		17.5		17	29		19	23
-	-	2020-01-31	S	F. Merlo	2020-12-04	BTPB	10.1183		157	130	214	168		134	114	139	122		73.3645	77.381		96.4029	93.4426		84.8837	85.4118		82.8025	78.5047		85.0746	87.7698		33		16		52	54		49	55
-	-	2019-09-29	S	F. Merlo	2020-03-05	BTPB	5.19054		175	130	211	160		132	100	143	110		82.9384	81.25		92.3077	90.9091		87.623	86.0795		74.2857	75.8294		75.7576	76.9231		52		60		56	7		52	4
-	-	2020-02-15	D	F. Merlo	2020-06-04	BTPB	3.61367		178	156	222	202		132	133	158	154		80.1802	77.2277		83.5443	86.3636		81.8622	81.7957		87.6404	90.991		100.758	97.4684		44		52.5		45	13		37	8
-	-	2020-02-28	S	F. Merlo	2020-07-10	BTPB	4.36925		154	129	190	128		137	95	143	82		81.0526	100.781		95.8042	115.854		88.4284	108.317		83.7662	67.3684		94.2446	57.3427		38		30		44	34.5		51	50
-	-	2020-05-22	S	F. Merlo	2021-01-31	BTPB	8.34428		135	128	173	88		121	98	123	91		78.0347	145.455		98.374	107.692		88.2043	126.573		94.8148	50.8671		80.9917	73.9837		46		56.5		8	51		15	37
-	-	2020-02-02	S	F. Merlo	2020-06-26	BTPB	4.76347		155	113	206	136		90	100	133	102		75.2427	83.0882		67.6692	98.0392		71.4559	90.5637		72.9032	66.0194		111.111	76.6917		41		40		16	38		50	52
-	-	2020-03-08	D	F. Merlo	2020-06-11	BTPB	3.12089		173	76	167	84		131	56	124	60		103.593	90.4762		105.645	93.3333		104.619	91.9048		43.9306	50.2994		42.7481	48.3871		41		40		60	42		33	22
-	-	2020-04-01	S	F. Merlo	2021-02-28	BTPB	10.9396		197	131	181	119		114	116	139	112		108.84	110.084		82.0144	103.571		95.4271	106.828		66.4975	65.7459		101.754	80.5755		41		40		49	44		29	12
-	-	2020-02-02	S	F. Merlo	2020-07-17	BTPB	5.45335		163	128	176	117		127	94	133	102		92.6136	109.402		95.4887	92.1569		94.0512	100.779		78.5276	66.4773		74.0157	76.6917		32		14		12	8		9	1
-	-	2020-09-01	S	F. Merlo	2022-02-21	BTPB	17.6741		122	129	179	114		96	107	120	115		68.1564	113.158		80	93.0435		74.0782	103.101		105.738	63.6872		111.458	95.8333		40		37		37	22		24	15
-	-	2020-12-01	S	F. Merlo	2021-08-28	BTPB	8.86991		179	150	191	155		133	115	119	118		93.7173	96.7742		111.765	97.4576		102.741	97.1159		83.7989	81.1518		86.4662	99.1597		43		49.5		26	23		39	26
-	-	2019-11-27	S	F. Merlo	2022-06-18	BTPB	30.6833		200	148	210	114		130	85	131	83		95.2381	129.825		99.2366	102.41		97.2374	116.117		74	54.2857		65.3846	63.3588		42		44.5		46	58		34	18
-	-	2020-02-20	D	F. Merlo	2020-10-01	BTPB	7.35874		171	114	178	123		123	89	128	97		96.0674	92.6829		96.0938	91.7526		96.0806	92.2178		66.6667	69.1011		72.3577	75.7812		30		10.5		40	32		35	27
-	-	2020-07-05	S	F. Merlo	2020-12-11	BTPB	5.22339		138	133	159	89		106	109	118	85		86.7925	149.438		89.8305	128.235		88.3115	138.837		96.3768	55.9748		102.83	72.0339		32		14		54	17		41	24
-	-	2020-10-26	D	F. Merlo	2021-02-25	BTPB	4.00788		186	133	208	160		144	120	150	113		89.4231	83.125		96	106.195		92.7115	94.6598		71.5054	76.9231		83.3333	75.3333		39		34		39	41		47	43
-	-	2020-07-13	D	F.Merlo	2020-10-15	BTPB	3.08804		194	114	170	102		147	105	129	90		114.118	111.765		113.953	116.667		114.036	114.216		58.7629	60		71.4286	69.7674		27		2		48	56		58	48
-	-	2021-12-24	D	F. Merlo	2022-11-11	BTPB	10.5782		173.717	138.617	189.633	140.6		128.75	112.183	135.783	112.7		92.516	100.479		95.9411	100.506		94.2286	100.493		81.1825	74.7381		88.9177	83.8791		30		10.5		15	11		55	35
							8.18167		34.4777	24.5537	37.686	29.9033		24.6842	23.0007	28.8838	24.5456		12.6978	16.3755		12.3258	11.8187		10.8749	12.4436		14.4511	11.5334		18.152	14.9864		37.5167
							11.7302	POST																										6.09387
									Operated Limb (Nm)		Not operated Limb(Nm)			Operated Limb (Nm)		Not operated Limb (Nm)												90°/S			180°/S
									PT Q	PT H	PT Q	PT H		PT Q	PT H	PT Q	PT H		Lsi post 90°/s Q	Lsi post 90°/s H		Lsi post 180°/s Q	Lsi post 180°/s H		Means post 90°/s e 180°/s Q	Means post 90°/s e 180°/s H		H/Q OP	H/Q NO OP		H/Q OP	H/Q NO OP
									169	143	218	165		134	114	166	130		77.5229	86.6667		80.7229	87.6923		79.1229	87.1795		84.6154	75.6881		85.0746	78.3133
									155	191	230	174		145	158	178	148		67.3913	109.77		81.4607	106.757		74.426	108.263		123.226	75.6522		108.966	83.1461
									181	126	179	140		134	110	127	111		101.117	90		105.512	99.0991		103.315	94.5495		69.6133	78.2123		82.0896	87.4016
									159	149	189	145		117	112	118	92		84.127	102.759		99.1525	121.739		91.6398	112.249		93.7107	76.7196		95.7265	77.9661
									245	236	243	219		161	170	177	186		100.823	107.763		90.9605	91.3978		95.8917	99.5802		96.3265	90.1235		105.59	105.085
									178	174	220	162		125	132	158	124		80.9091	107.407		79.1139	106.452		80.0115	106.93		97.7528	73.6364		105.6	78.481
									162	153	210	158		135	140	159	127		77.1429	96.8354		84.9057	110.236		81.0243	103.536		94.4444	75.2381		103.704	79.8742
									156	105	168	145		117	97	119	105		92.8571	72.4138		98.3193	92.381		95.5882	82.3974		67.3077	86.3095		82.906	88.2353
									295	233	347	208		235	191	233	188		85.0144	112.019		100.858	101.596		92.9364	106.807		78.9831	59.9424		81.2766	80.6867
									142	155	193	147		110	126	137	114		73.5751	105.442		80.292	110.526		76.9336	107.984		109.155	76.1658		114.545	83.2117
									184	146	224	174		130	115	143	120		82.1429	83.908		90.9091	95.8333		86.526	89.8707		79.3478	77.6786		88.4615	83.9161
									154	136	146	120		113	108	98	91		105.479	113.333		115.306	118.681		110.393	116.007		88.3117	82.1918		95.5752	92.8571
									154	169	208	165		119	138	151	133		74.0385	102.424		78.8079	103.759		76.4232	103.092		109.74	79.3269		115.966	88.0795
									210	154	186	145		171	123	149	131		112.903	106.207		114.765	93.8931		113.834	100.05		73.3333	77.957		71.9298	87.9195
									158	128	203	154		123	122	137	119		77.8325	83.1169		89.781	102.521		83.8068	92.8189		81.0127	75.8621		99.187	86.8613
									235	224	320	217		194	194	219	176		73.4375	103.226		88.5845	110.227		81.011	106.727		95.3191	67.8125		100	80.3653
									166	143	220	137		130	98	148	107		75.4545	104.38		87.8378	91.5888		81.6462	97.9842		86.1446	62.2727		75.3846	72.2973
									148	141	169	136		116	125	122	111		87.574	103.676		95.082	112.613		91.328	108.145		95.2703	80.4734		107.759	90.9836
									227	181	279	214		165	133	205	166		81.362	84.5794		80.4878	80.1205		80.9249	82.35		79.7357	76.7025		80.6061	80.9756
									236	178	225	149		165	134	158	125		104.889	119.463		104.43	107.2		104.66	113.332		75.4237	66.2222		81.2121	79.1139
									201	177	241	163		143	134	177	135		83.4025	108.589		80.791	99.2593		82.0967	103.924		88.0597	67.6349		93.7063	76.2712
									201	145	236	155		159	118	160	97		85.1695	93.5484		99.375	121.649		92.2722	107.599		72.1393	65.678		74.2138	60.625
									220	176	319	204		162	138	209	155		68.9655	86.2745		77.512	89.0323		73.2387	87.6534		80	63.9498		85.1852	74.1627
									237	231	312	231		192	168	212	156		75.9615	100		90.566	107.692		83.2638	103.846		97.4684	74.0385		87.5	73.5849
									171	180	198	167		136	140	140	133		86.3636	107.784		97.1429	105.263		91.7532	106.524		105.263	84.3434		102.941	95
									98	109	168	131		89	83	99	100		58.3333	83.2061		89.899	83		74.1162	83.1031		111.224	77.9762		93.2584	101.01
									216	175	212	175		170	140	172	141		101.887	100		98.8372	99.2908		100.362	99.6454		81.0185	82.5472		82.3529	81.9767
									185	170	224	185		129	134	158	148		82.5893	91.8919		81.6456	90.5405		82.1174	91.2162		91.8919	82.5893		103.876	93.6709
									193	136	215	147		119	107	144	118		89.7674	92.517		82.6389	90.678		86.2032	91.5975		70.4663	68.3721		89.916	81.9444
									200	188	238	206		139	131	172	149		84.0336	91.2621		80.814	87.9195		82.4238	89.5908		94	86.5546		94.2446	86.6279
									202	156	232	153		134	126	162	113		87.069	101.961		82.716	111.504		84.8925	106.733		77.2277	65.9483		94.0299	69.7531
									168	144	203	147		138	110	156	107		82.7586	97.9592		88.4615	102.804		85.6101	100.381		85.7143	72.4138		79.7101	68.5897
									199	149	212	139		132	110	124	91		93.8679	107.194		106.452	120.879		100.16	114.037		74.8744	65.566		83.3333	73.3871
									192	168	223	156		122	136	144	113		86.0987	107.692		84.7222	120.354		85.4104	114.023		87.5	69.9552		111.475	78.4722
									158	129	170	133		120	105	127	104		92.9412	96.9925		94.4882	100.962		93.7147	98.977		81.6456	78.2353		87.5	81.8898
									146	153	175	157		98	123	117	107		83.4286	97.4522		83.7607	114.953		83.5946	106.203		104.795	89.7143		125.51	91.453
									252	190	231	163		171	144	173	124		109.091	116.564		98.8439	116.129		103.967	116.347		75.3968	70.5628		84.2105	71.6763
									194	168	235	167		146	140	171	122		82.5532	100.599		85.3801	114.754		83.9667	107.676		86.5979	71.0638		95.8904	71.345
									162	118	166	126		113	90	124	105		97.5904	93.6508		91.129	85.7143		94.3597	89.6825		72.8395	75.9036		79.646	84.6774
									147	137	183	174		119	120	132	140		80.3279	78.7356		90.1515	85.7143		85.2397	82.225		93.1973	95.082		100.84	106.061
									176	152	212	162		106	94	101	107		83.0189	93.8272		104.95	87.8505		93.9847	90.8388		86.3636	76.4151		88.6792	105.941
									183	162	234	182		161	142	181	152		78.2051	89.011		88.9503	93.4211		83.5777	91.216		88.5246	77.7778		88.1988	83.9779
									154	176	192	176		119	140	136	148		80.2083	100		87.5	94.5946		83.8542	97.2973		114.286	91.6667		117.647	108.824
									195	145	192	131		129	132	127	112		101.562	110.687		101.575	117.857		101.569	114.272		74.359	68.2292		102.326	88.189
									255	176	243	205		169	132	162	157		104.938	85.8537		104.321	84.0764		104.63	84.965		69.0196	84.3621		78.1065	96.9136
									193	162	199	181		148	129	156	147		96.9849	89.5028		94.8718	87.7551		95.9284	88.6289		83.9378	90.9548		87.1622	94.2308
									192	169	202	165		146	144	141	126		95.0495	102.424		103.546	114.286		99.2978	108.355		88.0208	81.6832		98.6301	89.3617
									152	179	201	165		128	151	152	144		75.6219	108.485		84.2105	104.861		79.9162	106.673		117.763	82.0896		117.969	94.7368
									239	191	300	185		193	155	187	135		79.6667	103.243		103.209	114.815		91.4376	109.029		79.9163	61.6667		80.3109	72.1925
									215	181	185	172		131	125	143	133		116.216	105.233		91.6084	93.985		103.912	99.6088		84.186	92.973		95.4198	93.007
									203	171	204	162		148	119	163	133		99.5098	105.556		90.7975	89.4737		95.1537	97.5146		84.2365	79.4118		80.4054	81.5951
									156	116	201	135		125	86	154	113		77.6119	85.9259		81.1688	76.1062		79.3904	81.0161		74.359	67.1642		68.8	73.3766
									177	155	201	161		129	121	144	133		88.0597	96.2733		89.5833	90.9774		88.8215	93.6254		87.5706	80.0995		93.7984	92.3611
									170	152	204	157		119	118	125	122		83.3333	96.8153		95.2	96.7213		89.2667	96.7683		89.4118	76.9608		99.1597	97.6
									161	157	166	135		114	103	122	112		96.988	116.296		93.4426	91.9643		95.2153	104.13		97.5155	81.3253		90.3509	91.8033
									205	168	226	166		135	129	143	132		90.708	101.205		94.4056	97.7273		92.5568	99.466		81.9512	73.4513		95.5556	92.3077
									265	197	254	213		195	152	200	160		104.331	92.4883		97.5	95		100.915	93.7441		74.3396	83.8583		77.9487	80
									199	183	220	174		158	139	157	127		90.4545	105.172		100.637	109.449		95.5457	107.311		91.9598	79.0909		87.9747	80.8917
									187	156	190	139		146	143	134	127		98.4211	112.23		108.955	112.598		103.688	112.414		83.4225	73.1579		97.9452	94.7761
									170	125	214	144		154	109	146	106		79.4393	86.8056		105.479	102.83		92.4594	94.8179		73.5294	67.2897		70.7792	72.6027
								means	188.383	162.283	216.833	164.383		140.383	128.333	152.483	128.133		87.4687	98.9383		92.5755	100.813		90.0221	99.8754		87.2461	76.5324		92.4678	84.8773
								dev. St.	35.7468	28.3053	40.1587	25.738		26.93	22.3043	28.9216	22.3512		11.8169	10.2275		9.47492	11.7661		9.56932	9.74318		12.7347	8.20776		12.7963	10.2565
								Comparison PRE/POST
								TEST T
									0.0121138	1.06334e-06	0.000166331	7.54358e-06		0.005866	7.5221e-05	0.00124939	0.000550571		0.0153157	0.260621		0.0384054	0.441704		0.0128563	0.373093		0.00943545	0.176512		0.111731	0.342347
