# Supplementary material for: Isokinetic Strength Recovery and Fear of Re-Injury After ACL Reconstruction in Male Soccer Players: A Retrospective Cohort Study
Source: J Clin Med. 2026 Feb 4;15(3):1243. doi: 10.3390/jcm15031243 (PMC12898807; doi:10.3390/jcm15031243)
Supplement: Supplementary file 1 [file jcm-15-01243-s001.zip › Table S2.xlsx]

## Sheet: Foglio1
Demographic data				Did they return to sport after the ACL reconstruction?			Have you had new ACL injuries after the surgery?				Tampa Scale (TSK)
Sesso	Età	Peso	Altezza									Threshold
M	24	75	185	Yes			No				35	37
M	24	82	186	Yes			No				28	37
M	20	55	172	Yes			No				29	37
M	17	60	174	Yes			Yes, same leg				42	37
M	22	85	180	Yes			No				35	37
M	33	70	180	Yes			Yes, same leg				30	37
M	21	78	175	Yes			No				34	37
M	18	61	163	Yes			No				35	37
M	27	106	202	Yes			No				32	37
M	16	75	172	Yes			No				39	37
M	24	77	178	Yes			No				48	37
M	28	61	169	Yes			Yes, controlateral leg				33	37
M	18	75	180	Yes			No				38	37
M	27	69	169	Yes			No				34	37
M	19	63	174	Yes			No				29	37
M	28	88	188	Yes			No				30	37
M	19	75	186	Yes			No				36	37
M	19	65	172	Yes			No				41	37
M	20	80	187	Yes			No				27	37
M	19	100	183	Yes			No				28	37
M	21	85	187	Yes			Yes, same leg				42	37
M	17	72	174	Yes			No				38	37
M	21	75	175	Yes			No				43	37
M	19	90	192	Yes			No				42	37
M	21	80	174	Yes			No				52	37
M	23	74	176	Yes			Yes, same leg				30	37
M	28	74	173	Yes			No				35	37
M	18	66	175	Yes			No				42	37
M	19	69	177	Yes			No				32	37
M	22	73	183	Yes			No				43	37
M	22	75	187	Yes			Yes, same leg				37	37
M	18	72	175	Yes			No				43	37
M	25	63	182	Yes			No				38	37
M	27	74	179	Yes			No				29	37
M	23	66	175	Yes			No				47	37
M	18	68	176	Yes			No				36	37
M	24	70	180	Yes			No				26	37
M	21	76	182	Yes			No				40	37
M	26	70	178	Yes			No				44	37
M	21	62	175	Yes			No				45	37
M	26	82	181	Yes			No				41	37
M	17	80	185	Yes			No				45	37
M	21	65	175	Yes			Yes, same leg				40	37
M	16	63	182	Yes			No				44	37
M	23	79	180	Yes			Yes, controlateral leg				38	37
M	23	75	170	Yes			Yes, controlateral leg				29	37
M	28	75	180	Yes			No				39	37
M	24	66	180	Yes			Yes, same leg				36	37
M	32	85	185	Yes			No				43	37
M	21	80	185	Yes			No				42	37
M	23	90	177	Yes			No				39	37
M	37	67	168	Yes			No				35	37
M	26	83	173	Yes			No				42	37
M	21	77	185	Yes			No				46	37
M	18	65	176	Yes			No				40	37
M	27	76	186	No			-				41	37
M	19	85	182	No			-				46	37
M	20	80	174	No			-				38	37
M	22	67	183	No			-				30	37
M	33	85	183	No			-				32	37
means	22.5667	74.65	179	55			45				37.55
dev. St.	4.51125	9.68106	6.5871	5			7				6.06302
							3
